# Supplementary material for: Contrasted Ethnobotanical and Literature Knowledge of Anti-Mosquito Plants from Guadeloupe
Source: Biology (Basel). 2025 Jul 19;14(7):888. doi: 10.3390/biology14070888 (PMC12292490; doi:10.3390/biology14070888)
Supplement: Supplementary file 1 [file biology-14-00888-s001.zip]

Archive with 1 entries (1 files):
- biology-3701137-supplementary.pdf
